# Supplementary material for: A tool for immediate and automated assessment of resuscitation skills for a full-scale simulator
Source: BMC Res Notes. 2011 Dec 20;4:550. doi: 10.1186/1756-0500-4-550 (PMC3260387; doi:10.1186/1756-0500-4-550)
Supplement: Additional file 1 — Standardized Resuscitation Scenario Script. the file contains the scenario script and can be imported with the simulator software. A direct import by the MÜSE software is not supported. However, translation of the script into this platform should be possible but was not tested by the authors. In such a case, the macro (file 2) has to be adapted to the MÜSE log files [file 1756-0500-4-550-S1.HS6]

-- HPS: STATE: Baseline
-- HPS: EVENTS: BEGIN_GENERATED_CODE
-- HPS: EVENT: GOTO: Assessment
-- HPS: EVENTS: END_GENERATED_CODE
-- HPS: TRANSITIONS: BEGIN_GENERATED_CODE
-- HPS: TRANSITIONS: END_GENERATED_CODE


-- HPS: STATE: Assessment
-- HPS: EVENTS: BEGIN_GENERATED_CODE
-- HPS: EVENTS: END_GENERATED_CODE
-- HPS: TRANSITIONS: BEGIN_GENERATED_CODE
-- HPS: TRANSITION: IF: STATE_TIME > 30 GOTO: No_CC
-- HPS: TRANSITION: IF: BP_SYS >= 40 GOTO: CC
-- HPS: TRANSITIONS: END_GENERATED_CODE


-- HPS: STATE: CC
-- HPS: EVENTS: BEGIN_GENERATED_CODE
-- HPS: EVENTS: END_GENERATED_CODE
-- HPS: TRANSITIONS: BEGIN_GENERATED_CODE
-- HPS: TRANSITION: IF: ISCHEMIC_INDEX_SENS < 0.6 SET: LV_CONTRACTILITY_FACTOR = 0.8 ... 0
-- HPS: TRANSITION: IF: RV_CONTRACTILITY_FACTOR >= 0.7 SET: RHYTHM_OVERRIDE = 1 ... 0
-- HPS: TRANSITION: IF: BP_SYS < 40 GOTO: No_CC
-- HPS: TRANSITIONS: END_GENERATED_CODE


-- HPS: STATE: No_CC
-- HPS: EVENTS: BEGIN_GENERATED_CODE
-- HPS: EVENTS: END_GENERATED_CODE
-- HPS: TRANSITIONS: BEGIN_GENERATED_CODE
-- HPS: TRANSITION: IF: L_LUNG_VOL > 1080 GOTO: Ventilation
-- HPS: TRANSITION: IF: STATE_TIME > 60 GOTO: ineffective_resuscitation
-- HPS: TRANSITION: IF: DEFIB >= 10 GOTO: Defibrillation
-- HPS: TRANSITION: IF: BP_SYS >= 40 GOTO: CC
-- HPS: TRANSITIONS: END_GENERATED_CODE


-- HPS: STATE: Ventilation
-- HPS: EVENTS: BEGIN_GENERATED_CODE
-- HPS: EVENTS: END_GENERATED_CODE
-- HPS: TRANSITIONS: BEGIN_GENERATED_CODE
-- HPS: TRANSITION: IF: DEFIB >= 10 GOTO: Defibrillation
-- HPS: TRANSITION: IF: L_LUNG_VOL < 1080 GOTO: No_CC
-- HPS: TRANSITION: IF: BP_SYS >= 40 GOTO: CC
-- HPS: TRANSITIONS: END_GENERATED_CODE


-- HPS: STATE: ineffective_resuscitation
-- HPS: EVENTS: BEGIN_GENERATED_CODE
-- HPS: EVENT: SET: RHYTHM_OVERRIDE = 23 ... 0
-- HPS: EVENT: GOTO: No_CC
-- HPS: EVENTS: END_GENERATED_CODE
-- HPS: TRANSITIONS: BEGIN_GENERATED_CODE
-- HPS: TRANSITIONS: END_GENERATED_CODE


-- HPS: STATE: Defibrillation
-- HPS: EVENTS: BEGIN_GENERATED_CODE
-- HPS: EVENTS: END_GENERATED_CODE
-- HPS: TRANSITIONS: BEGIN_GENERATED_CODE
-- HPS: TRANSITION: IF: RHYTHM_OVERRIDE = 12 GOTO: Defibrillation_indicated
-- HPS: TRANSITION: IF: RHYTHM_OVERRIDE = 11 GOTO: Defibrillation_indicated
-- HPS: TRANSITION: IF: RHYTHM_OVERRIDE = 23 GOTO: Defibrillation_non-indicated
-- HPS: TRANSITION: IF: RHYTHM_OVERRIDE = 14 GOTO: Defibrillation_non-indicated
-- HPS: TRANSITION: IF: RHYTHM_OVERRIDE = 1 GOTO: Defibrillation_non-indicated
-- HPS: TRANSITIONS: END_GENERATED_CODE


-- HPS: STATE: Defibrillation_indicated
-- HPS: EVENTS: BEGIN_GENERATED_CODE
-- HPS: EVENTS: END_GENERATED_CODE
-- HPS: TRANSITIONS: BEGIN_GENERATED_CODE
-- HPS: TRANSITION: IF: LV_CONTRACTILITY_FACTOR >= 0.8 SET: RHYTHM_OVERRIDE = 1 ... 0
-- HPS: TRANSITION: IF: BP_SYS >= 40 GOTO: CC
-- HPS: TRANSITION: IF: STATE_TIME > 3 GOTO: No_CC
-- HPS: TRANSITIONS: END_GENERATED_CODE


-- HPS: STATE: Defibrillation_non-indicated
-- HPS: EVENTS: BEGIN_GENERATED_CODE
-- HPS: EVENTS: END_GENERATED_CODE
-- HPS: TRANSITIONS: BEGIN_GENERATED_CODE
-- HPS: TRANSITION: IF: RHYTHM_OVERRIDE = 1 SET: RHYTHM_OVERRIDE = 12 ... 0
-- HPS: TRANSITION: IF: BP_SYS >= 40 GOTO: CC
-- HPS: TRANSITION: IF: STATE_TIME > 3 GOTO: No_CC
-- HPS: TRANSITIONS: END_GENERATED_CODE


-- HPS: STATE: placing_iv_line
-- HPS: EVENTS: BEGIN_GENERATED_CODE
-- HPS: EVENT: GOTO: No_CC
-- HPS: EVENTS: END_GENERATED_CODE
-- HPS: TRANSITIONS: BEGIN_GENERATED_CODE
-- HPS: TRANSITIONS: END_GENERATED_CODE


-- HPS: STATE: 1st_administration_of_epinephrine
-- HPS: EVENTS: BEGIN_GENERATED_CODE
-- HPS: EVENT: BOLUS: EPINEPHRINE = 1000 mcg
-- HPS: EVENT: GOTO: No_CC
-- HPS: EVENTS: END_GENERATED_CODE
-- HPS: TRANSITIONS: BEGIN_GENERATED_CODE
-- HPS: TRANSITIONS: END_GENERATED_CODE


-- HPS: STATE: 2nd_administration_of_epinephrine
-- HPS: EVENTS: BEGIN_GENERATED_CODE
-- HPS: EVENT: BOLUS: EPINEPHRINE = 1000 mcg
-- HPS: EVENTS: END_GENERATED_CODE
-- HPS: TRANSITIONS: BEGIN_GENERATED_CODE
-- HPS: TRANSITION: IF: RHYTHM_OVERRIDE = 23 SET: RV_CONTRACTILITY_FACTOR = 0.8 ... 0
-- HPS: TRANSITION: IF: RHYTHM_OVERRIDE = 14 SET: RV_CONTRACTILITY_FACTOR = 0.8 ... 0
-- HPS: TRANSITION: IF: RHYTHM_OVERRIDE = 11 SET: ISCHEMIC_INDEX_SENS = 0.5 ... 0
-- HPS: TRANSITION: IF: RHYTHM_OVERRIDE = 12 SET: ISCHEMIC_INDEX_SENS = 0.5 ... 0
-- HPS: TRANSITION: IF: STATE_TIME > 1 GOTO: No_CC
-- HPS: TRANSITIONS: END_GENERATED_CODE


-- HPS: STATE: Administration_of_amiodarone
-- HPS: EVENTS: BEGIN_GENERATED_CODE
-- HPS: EVENT: BOLUS: AMIODARONE = 300 mg
-- HPS: EVENTS: END_GENERATED_CODE
-- HPS: TRANSITIONS: BEGIN_GENERATED_CODE
-- HPS: TRANSITION: IF: RHYTHM_OVERRIDE = 12 SET: ISCHEMIC_INDEX_SENS = 0.5 ... 0
-- HPS: TRANSITION: IF: RHYTHM_OVERRIDE = 1 SET: RHYTHM_OVERRIDE = 23 ... 0
-- HPS: TRANSITION: IF: RHYTHM_OVERRIDE = 11 SET: ISCHEMIC_INDEX_SENS = 0.5 ... 0
-- HPS: TRANSITION: IF: STATE_TIME > 1 GOTO: No_CC
-- HPS: TRANSITIONS: END_GENERATED_CODE


-- HPS: STATE: Administration_of_atropine
-- HPS: EVENTS: BEGIN_GENERATED_CODE
-- HPS: EVENT: BOLUS: ATROPINE = 3 mg
-- HPS: EVENTS: END_GENERATED_CODE
-- HPS: TRANSITIONS: BEGIN_GENERATED_CODE
-- HPS: TRANSITION: IF: RHYTHM_OVERRIDE = 23 SET: RV_CONTRACTILITY_FACTOR = 0.8 ... 0
-- HPS: TRANSITION: IF: RHYTHM_OVERRIDE = 14 SET: RV_CONTRACTILITY_FACTOR = 0.8 ... 0
-- HPS: TRANSITION: IF: RHYTHM_OVERRIDE = 1 SET: RHYTHM_OVERRIDE = 12 ... 0
-- HPS: TRANSITION: IF: TIME > 1 GOTO: No_CC
-- HPS: TRANSITIONS: END_GENERATED_CODE


-- HPS: STATE: Intubation
-- HPS: EVENTS: BEGIN_GENERATED_CODE
-- HPS: EVENT: SET: FIO2 = 90 ... 0
-- HPS: EVENT: GOTO: No_CC
-- HPS: EVENTS: END_GENERATED_CODE
-- HPS: TRANSITIONS: BEGIN_GENERATED_CODE
-- HPS: TRANSITIONS: END_GENERATED_CODE


-- HPS: STATE: Exit
-- HPS: EVENTS: BEGIN_GENERATED_CODE
-- HPS: EVENTS: END_GENERATED_CODE
-- HPS: TRANSITIONS: BEGIN_GENERATED_CODE
-- HPS: TRANSITIONS: END_GENERATED_CODE
