# Supplementary material for: A tool for immediate and automated assessment of resuscitation skills for a full-scale simulator
Source: BMC Res Notes. 2011 Dec 20;4:550. doi: 10.1186/1756-0500-4-550 (PMC3260387; doi:10.1186/1756-0500-4-550)
Supplement: Additional file 2 — Logfile-Macro. the file contains a visual-basic macro that extracts the performance variables from the log files that are produced during the scenaios by the simulator software. It is obligatory to use the CPRscript for the resuscitation scenarios. [file 1756-0500-4-550-S2.XLS]

## Sheet: Tabelle1
RPMACRO V.1c by Matthias Kreuzer and Valentin Mayer
2011-11-07
incorrect defibrillations = non-indicated defibrillations
defibrillation incorrect = defibrillation not indicated
